# Supplementary material for: Seaweed functional strategies, functional groups, and taxon dynamics through a 213-year historical series of Rio De Janeiro Bay
Source: Sci Rep. 2024 Oct 29;14:25932. doi: 10.1038/s41598-024-77284-y (PMC11522484; doi:10.1038/s41598-024-77284-y)
Supplement: Supplementary file 1 — Supplementary Material 1 [file 41598_2024_77284_MOESM1_ESM.xlsx]

## Sheet: Full manuscript dataset
Species (Species occurrence data was extracted from De Paula et al. 2020 species occurrence list in Rio de Janeiro Bay)	Genus	Steneck and Dethier (1994) Functional groups (First letters stand for the groups)	Grime's Competitive (C), Ruderal (R), and Stress tolerant (S) functional strategies (1977)	Family	Phylum	1800-1927	1940-1978	1983-2006	2010-2013
Acanthophora muscoides (Linnaeus) Bory de Saint-Vicent	Acanthophora	CM	C	Rhodomelaceae	Rhodophyta	X
Acanthophora spicifera (Vahl) Børgensen	Acanthophora	CM	C	Rhodomelaceae	Rhodophyta	X	X
Acrochaetium flexuosum Vickers	Acrochaetium	F	R	Acrochaetiaceae	Rhodophyta				XV*
Acrochaetium globosum Børgesen	Acrochaetium	F	R	Acrochaetiaceae	Rhodophyta		X
Acrochaetium microscopicum (Nägeli ex Kützing) Nägeli	Acrochaetium	F	R	Acrochaetiaceae	Rhodophyta			X	XV
Acrochaetium phacelorhizum Børgesen	Acrochaetium	F	R	Acrochaetiaceae	Rhodophyta				XV*
Acrochaetium sancti-thomae Børgesen	Acrochaetium	F	R	Acrochaetiaceae	Rhodophyta				XV*
Acrochaetium savianum (Meneghini) Nägeli	Acrochaetium	F	R	Acrochaetiaceae	Rhodophyta				XV*
Aglaothamnion cordatum (Børgesen) Feldmann-Mazoyer	Aglaothamnion	F	R	Callithamniaceae	Rhodophyta		X
Aglaothamnion uruguayense (W. R. Taylor) N. E. Aponte et al.	Aglaothamnion	F	R	Callithamniaceae	Rhodophyta		X
Amansia multifida J.V.Lamouroux	Amansia	CF	R	Rhodomelaceae	Rhodophyta	X
Amphiroa beauvoisii J. V. Lamouroux	Amphiroa	AC	S	Corallinaceae	Rhodophyta	X	X	X	XVBL
Amphiroa brasiliana Decaisne	Amphiroa	AC	S	Corallinaceae	Rhodophyta	X		X	XVB
Amphiroa exilis Harvey	Amphiroa	AC	S	Corallinaceae	Rhodophyta	X
Amphiroa fragilissima (Linnaeus) J. V. Lamouroux	Amphiroa	AC	S	Corallinaceae	Rhodophyta	X			XB
Arthrocardia variabilis (Harv.) Weber Bosse	Arthrocardia	AC	S	Corallinaceae	Rhodophyta	X	X		XV
Asparagopsis taxiformis (Delile) Trevisan	Asparagopsis	CM	C	Bonnemaisoniaceae	Rhodophyta	X
Asteronema breviarticulatum (J.Agardh) Ouriques &amp; Bouzon	Asteronema	F	R	Acinetosporaceae	Ochrophyta		X
Bachelotia antillarum (Grunow) Gerloff	Bachelotia	F	R	Bachelotiaceae	Ochrophyta		X
Bangia fuscopurpurea (Dillwyn) Lyngbye	Bangia	F	R	Bangiaceae	Rhodophyta		X		XV
Bangiopsis subsimplex (Montagne) F. Schmitz	Bangiopsis	F	R	Stylonemataceae	Rhodophyta				XV*
Boodlea composita (Harvey) F.Brand	Boodlea	F	R	Boodleaceae	Chlorophyta				XBL*
Boodleopsis pusilla (F.S.Collins) W.R.Taylor, A.B.Joly &amp; Bernatowicz	Boodleopsis	F	R	Udotaceae	Chlorophyta		X	X
Bostrychia calliptera (Montagne) Montagne	Bostrychia	F	R	Rhodomelaceae	Rhodophyta		X
Bostrychia montagnei Harvey	Bostrychia	F	R	Rhodomelaceae	Rhodophyta		X		XB
Bostrychia moritziana (Sonder ex Kützing) J.Agardh	Bostrychia	F	R	Rhodomelaceae	Rhodophyta		X
Bostrychia radicans (Montagne) Montagne	Bostrychia	F	R	Rhodomelaceae	Rhodophyta	X	X	X	XVBL
Bostrychia tenella (J. V. Lamouroux) J. Agardh	Bostrychia	F	R	Rhodomelaceae	Rhodophyta	X	X	X
Bryocladia cuspidata (J. Agardh) De Toni	Bryocladia	CM	C	Rhodomelaceae	Rhodophyta			X
Bryocladia thyrsigera (J. Agardh) F. Schmitz	Bryocladia	CM	C	Rhodomelaceae	Rhodophyta	X	X	X	XVB
Bryopsis corymbosa J. Agardh	Bryopsis	F	R	Bryopsidaceae	Chlorophyta	X	X
Bryopsis hypnoides J. V. Lamouroux	Bryopsis	F	R	Bryopsidaceae	Chlorophyta				XV*
Bryopsis pennata J. V. Lamouroux =&gt; Bryopsis leprieurii Kützing	Bryopsis	F	R	Bryopsidaceae	Chlorophyta	X	X	X	XVBL
Bryopsis plumosa (Hudson) C. Agardh	Bryopsis	F	R	Bryopsidaceae	Chlorophyta	X	X	X	XVB
Bryopsis spinescens G. Zeller	Bryopsis	F	R	Bryopsidaceae	Chlorophyta	X
Bryothamnion seaforthii (Turner) Kützing	Bryothamnion	CF	R	Rhodomelaceae	Rhodophyta	X
Callithamnion sp.	Callithamnion	F	R	Callithamniaceae	Rhodophyta	X
Callophyllis microdonta (Greville) Falkenberg	Callophyllis	CF	R	Kallymeniaceae	Rhodophyta	X
Caloglossa leprieurii (Montagne) G. Martens	Caloglossa	S	R	Delesseriaceae	Rhodophyta	X	X		XL
Caloglossa ogasawaraensis Okamura	Caloglossa	S	R	Delesseriaceae	Rhodophyta		X
Canistrocarpus cervicornis (Kützing) De Paula &amp; De Clerck	Canistrocarpus	CF	R	Dictyotaceae	Ochrophyta	X
Canistrocarpus crispatus J.V.Lamouroux De Paula &amp; De Clerck	Canistrocarpus	CF	R	Dictyotaceae	Ochrophyta	X
Catenella caespitosa (Withering) L.M.Irvine	Catenella	CF	R	Caulacanthaceae	Rhodophyta	X
Caulerpa chemnitzia (Esper) J.V.Lamououx = Caulerpa racemosa var. occidentalis (J. Agardh) Børgesen = Chauvinia peltata (J.V.Lamouroux) Kützing	Caulerpa	CM	C	Caulerpaceae	Chlorophyta	X
Caulerpa fastigiata Montagne	Caulerpa	F	R	Caulerpaceae	Chlorophyta	X	X	X
Caulerpa racemosa (Forsskål) J. Agardh = Caulerpa racemosa var. clavifera (Turner) Weber-van Bosse =&gt; Caulerpa clavifera var. condensata (Kützing) Crouan fr	Caulerpa	CM	C	Caulerpaceae	Chlorophyta	X	X
Caulerpa racemosa var. macrophysa (Sonder ex Kützing) W. R. Taylor = Caulerpa macrophysa (Sonder ex Kützing) G. Murray	Caulerpa	CM	C	Caulerpaceae	Chlorophyta	X	X
Centroceras gasparrinii (Meneghini) Kützing	Centroceras	F	R	Ceramiaceae	Rhodophyta	X	X	X	XVB
Centroceras micracanthum Kützing	Centroceras	F	R	Ceramiaceae	Rhodophyta	X
Centrocerocolax ubatubensis A. B. Joly	Centrocerocolax	F	R	Ceramiaceae	Rhodophyta		X
Ceramium brasiliense A. B. Joly	Ceramium	F	R	Ceramiaceae	Rhodophyta		X	X	XVB
Ceramium brevizonatum H. E. Petersen	Ceramium	F	R	Ceramiaceae	Rhodophyta			X	XVB
Ceramium cimbricum (H. E. Petersen) Furnari &amp; Serio	Ceramium	F	R	Ceramiaceae	Rhodophyta				XB*
Ceramium clarionense Setchell &amp; N. L. Gardner	Ceramium	F	R	Ceramiaceae	Rhodophyta				XV*
Ceramium comptum Børgesen	Ceramium	F	R	Ceramiaceae	Rhodophyta			X	XB
Ceramium dawsonii A.B.Joly	Ceramium	F	R	Ceramiaceae	Rhodophyta		X
Ceramium deslogchampsii Chauvin ex Duby	Ceramium	F	R	Ceramiaceae	Rhodophyta			X
Ceramium diaphanum (Lightfoot) Roth	Ceramium	F	R	Ceramiaceae	Rhodophyta	X
Ceramium filicula Harvey ex Womersley	Ceramium	F	R	Ceramiaceae	Rhodophyta				XVB*
Ceramium luetzelburgii O. C. Schmidt	Ceramium	F	R	Ceramiaceae	Rhodophyta				XVB*
Ceramium tenerrimum (G. Martens) Okamura	Ceramium	F	R	Ceramiaceae	Rhodophyta				XVB*
Ceramium vagans P. C. Silva	Ceramium	F	R	Ceramiaceae	Rhodophyta				XB*
Ceratodictyon intricatum (C. Agardh) R.E. Norris	Ceratodictyon	F	R	Lomentariaceae	Rhodophyta	X
Ceratodictyon variabile (J. Agardh) R. E. Norris	Ceratodictyon	CM	C	Lomentariaceae	Rhodophyta				XVBL*
Chaetomorpha aerea (Dillwyn) Kützing	Chaetomorpha	F	R	Cladophoraceae	Chlorophyta		X	X	XVBL
Chaetomorpha antennina (Bory de Saint-Vincent) Kützing = Chaetomorpha media (C.Agardh) Kützing	Chaetomorpha	F	R	Cladophoraceae	Chlorophyta	X	X	X	XVB
Chaetomorpha brachygona (Harvey)	Chaetomorpha	F	R	Cladophoraceae	Chlorophyta		X	X	XBL
Chaetomorpha clavata Kützing	Chaetomorpha	F	R	Cladophoraceae	Chlorophyta	X
Chaetomorpha gracilis Kützing	Chaetomorpha	F	R	Cladophoraceae	Chlorophyta	X		X	XBL
Chaetomorpha linum (O.F.Müller) Kützing = Chaetomorpha chlorotica (Montagne) Kützing	Chaetomorpha	F	R	Cladophoraceae	Chlorophyta	X
Chaetomorpha nodosa Kützing	Chaetomorpha	F	R	Cladophoraceae	Chlorophyta		X
Chaetomorpha pachynema (Montagne) Kützing	Chaetomorpha	F	R	Cladophoraceae	Chlorophyta	X
Chamaedoris peniculum (J.Ellis &amp; Solander) Kuntze = Chamaedoris annulata (Lamarck) Montagne	Chamaedoris	S	R	Siphonocladaceae	Chlorophyta	X
Champia parvula (C. Agardh) Harvey	Champia	CM	C	Champiaceae	Rhodophyta	X
Champia salicornioides Harvey	Champia	CM	C	Champiaceae	Rhodophyta		X	X
Champia vieillardii Kützing	Champia	CM	C	Champiaceae	Rhodophyta	X
Chnoospora minima (Hering) Papenfuss	Chnoospora	CM	C	Scytosiphonaceae	Ochrophyta		X
Chondracanthus acicularis (Roth) Fredericq	Chondracanthus	CM	C	Gigartinaceae	Rhodophyta		X	X	XVBL
Chondracanthus saundersii C. W. Schneider &amp; C. E. Lane	Chondracanthus	CF	R	Gigartinaceae	Rhodophyta				XBL*
Chondracanthus teedei (Mertens ex Roth) Kützing	Chondracanthus	CF	R	Gigartinaceae	Rhodophyta	X	X	X	XVBL
Chondria atropurpurea Harvey	Chondria	CM	C	Rhodomelaceae	Rhodophyta			X	XVB
Chondria decipiens Kylin	Chondria	CM	C	Rhodomelaceae	Rhodophyta		X
Chondria polyrhiza F. S. Collins &amp; Hervey	Chondria	CM	C	Rhodomelaceae	Rhodophyta			X
Cladophora albida (Nees) Kützing	Cladophora	F	R	Cladophoraceae	Chlorophyta	X			XVL
Cladophora brasiliana G. Martens	Cladophora	F	R	Cladophoraceae	Chlorophyta	X			XVBL*
Cladophora coelothrix Kützing	Cladophora	F	R	Cladophoraceae	Chlorophyta			X	XVL
Cladophora flexuosa (O. F. Müller) Kützing	Cladophora	F	R	Cladophoraceae	Chlorophyta				XV*
Cladophora laetevirens (Dillwyn) Kützing = Cladophora trichocoma Kützing	Cladophora	F	R	Cladophoraceae	Chlorophyta	X			XB
Cladophora lehmanniana (Lindenberg) Kützing = Cladophora catenata Hauck = Cladophora fruticulosa Kützing =&gt; Cladophora utriculosa Kützing	Cladophora	F	R	Cladophoraceae	Chlorophyta	X			XVBL
Cladophora montagneana Kützing	Cladophora	F	R	Cladophoraceae	Chlorophyta			X	XVB
Cladophora prolifera (Roth) Kützing	Cladophora	F	R	Cladophoraceae	Chlorophyta	X	X	X	XBL
Cladophora rupestris (Linnaeus) Kützing	Cladophora	F	R	Cladophoraceae	Chlorophyta		X	X	XVBL
Cladophora sericea (Hudson) Kützing = Cladophora nitida Kützing	Cladophora	F	R	Cladophoraceae	Chlorophyta	X			XB
Cladophora vagabunda (Linnaeus) Hoek = Cladophora fascicularis (Mertens ex C.Agardh) Kützing = Conferva fascicularis Mertens ex C.Agardh	Cladophora	F	R	Cladophoraceae	Chlorophyta	X	X	X	XVBL
Cladophoropsis membranacea (Hofman Bang ex C. Agardh) Børgesen = Aegagropila membranacea (C.Agardh) Kützing	Cladophoropsis	F	R	Cladophoraceae	Chlorophyta	X	X	X	XVBL
Codium decorticatum (Woodward) M. A. Howe = Codium elongatum (Turner) C.Agardh =&gt; Codium decumbens Martius =&gt; Codium tomentosum Stackhouse	Codium	CM	C	Codiaceae	Chlorophyta	X	X	X	XVB
Codium intertextum Collins &amp; Hervey =&gt; Codium adhaerens C.Agardh =&gt; Codium coralloides (Kützing) P.C.Silva = Codium tomentosum var. coralloides Kützing	Codium	C	S	Cladophoraceae	Chlorophyta	X		X
Codium isthmocladum Vickers =&gt; Codium tenue (Kützing) Kützing = Codium tomentosum var. tenue Kützing	Codium	CM	C	Codiaceae	Chlorophyta	X		X
Codium taylorii P. C. Silva =&gt; Codium dichotomum f. divaricatum (C.Agardh) Vouk = Codium tomentosum var. divaricatum C. Agardh	Codium	CM	C	Cladophoraceae	Chlorophyta	X	X	X	XVB
Colaconema codicola (Børgesen) Stegenga et al.	Colaconema	F	R	Colaconemataceae	Rhodophyta		X		XV
Colaconema hallandicum (Kylin) Afonso-Carillo et al.	Colaconema	F	R	Colaconemataceae	Rhodophyta		X
Colaconema hypneae (Børgesen) A. A. Santos &amp; C. W. N. Moura	Colaconema	F	R	Colaconemataceae	Rhodophyta		X	X	XB
Colpomenia sinuosa (Mertens ex Roth) Derbès &amp; Solier	Colpomenia	CF	R	Scytosiphonaceae	Ochrophyta	X	X	X	XV
Composopogon sp.	Composopogon	F	R	Compsopogonaceae	Rhodophyta		X
Corallina officinalis Linnaeus	Corallina	AC	S	Corallinaceae	Rhodophyta	X	X
Corallina panizzoi R.Schnetter &amp; U.Richter	Corallina	AC	S	Corallinaceae	Rhodophyta	X
Cottoniella sanguinea M. A. Howe	Cottoniella	F	R	Sarcomeniaceae	Rhodophyta	X
Cryptonemia crenulata (J.Agardh) J.Agardh	Cryptonemia	CF	R	Halymeniaceae	Rhodophyta	X
Cryptonemia seminervis (C.Agardh) J.Agardh	Cryptonemia	CF	R	Halymeniaceae	Rhodophyta	X	X		XV
Dasya brasiliensis E. C. Oliveira Filho &amp; Y. Y. Braga	Dasya	CM	C	Dasyaceae	Rhodophyta		X	X
Derbesia marina (Lyngbye) Solier	Derbesia	F	R	Derbesiaceae	Chlorophyta		X	X
Derbesia vaucheriiformis (Harvey) J. Agardh	Derbesia	F	R	Derbesiaceae	Chlorophyta				XV*
Dichotomaria marginata (J. Ellis &amp; Solander) Lamarck	Dichotomaria	CM	C	Galaxauraceae	Rhodophyta	X
Dichotomaria obtusata (J.Ellis &amp; Solander) Lamarck	Dichotomaria	CM	C	Galaxauraceae	Rhodophyta	X
Dictyopteris delicatula J. V. Lamouroux	Dictyopteris	CF	R	Dictyotaceae	Ochrophyta	X
Dictyopteris justii J.V.Lamouroux	Dictyopteris	CF	R	Dictyotaceae	Ochrophyta	X
Dictyota ciliolata Sonder ex Kützing	Dictyota	CF	R	Dictyotaceae	Ochrophyta	X
Dictyota jamaicensis Taylor	Dictyota	CF	R	Dictyotaceae	Ochrophyta	X
Dictyota menstrualis (Hoyt) Schnetter et al.	Dictyota	CF	R	Dictyotaceae	Ochrophyta	X	X
Ectocarpus glaziovii Zeller	Ectocarpus	F	R	Ectocarpaceae	Ochrophyta	X
Ectocarpus siliculosus (Dillwyn) Lyngbye	Ectocarpus	F	R	Ectocarpaceae	Ochrophyta	X
Elachistiella leptonematoides V. Cassano et al.	Elachistiella	F	R	Chordariaceae	Ochrophyta				XV*
Endocladia vernicata J.Agardh	Endocladia	CM	C	Endocladiaceae	Rhodophyta	X
Ernodesmis verticillata (Kützing) Børgesen =&gt; Valonia verticillata Kützing = Valonia verticillata var. major Martens	Ernodesmis	CM	C	Siphonocladaceae	Chlorophyta	X
Erythrotrichia carnea (Dillwyn) J. Agardh	Erythrotrichia	F	R	Erythrotrichiaceae	Rhodophyta		X	X	XVBL
Erythrotrichia porphyroides N. L. Gardner	Erythrotrichia	F	R	Erythrotrichiaceae	Rhodophyta				XV*
Feldmannia indica (Sonder) Womersley &amp; A. Bailey	Feldmannia	F	R	Ectocarpaceae	Ochrophyta				XV*
Feldmannia irregularis (Kützing) G. Hamel	Feldmannia	F	R	Ectocarpaceae	Ochrophyta	X	X	X	XVL
Feldmannia mitchelliae (Harvey) H. -S. Kim	Feldmannia	F	R	Ectocarpaceae	Ochrophyta		X	X	XV
Galaxaura rugosa (J.Ellis &amp; Solander) J.V.Lamouroux	Galaxaura	CM	C	Galaxauraceae	Rhodophyta	X
Gastroclonium parvum (Hollenberg) C. F. Chang &amp; B. M. Xia	Gastroclonium	CM	C	Champiaceae	Rhodophyta		X	X	XVB
Gayliella transversalis (Collins &amp; Herv.) T.O. Cho &amp; Fredercq	Gayliella	F	R	Ceramiaceae	Rhodophyta			X
Gayralia oxysperma (Kützing) K. L. Vinogradova ex Sacagel et al.	Gayralia	S	R	Gayraliaceae	Chlorophyta	X	X	X	XL
Gelidiella acerosa (Forsskål) Feldmann &amp; Hamel	Gelidiella	CF	R	Gelidiellaceae	Rhodophyta	X
Gelidiella sp.	Gelidiella	CF	R	Gelidiellaceae	Rhodophyta		X		XVB
Gelidium americanum (W. R Taylor) Santelices	Gelidium	CM	C	Gelidiaceae	Rhodophyta				XVBL*
Gelidium crinale (Hare ex Turner) Gaillon	Gelidium	CM	C	Gelidiaceae	Rhodophyta	X	X		XB
Gelidium floridanum W. R. Taylor	Gelidium	CF	R	Gelidiaceae	Rhodophyta		X	X	XVB
Gelidium pulchellum var. supradecompositum (Kützing) P.J.L.Dangeard	Gelidium	CF	R	Gelidiaceae	Rhodophyta	X
Gelidium pusillum (Stackhouse) Le Jolis	Gelidium	CF	R	Gelidiaceae	Rhodophyta	X	X	X	XVBL
Gelidium spinosum (S.G.Gmelin) P.C.Silva	Gelidium	CF	R	Gelidiaceae	Rhodophyta	X	X		XVB
Goniolithon sp.	Goniolithon	C	S	Corallinaceae	Rhodophyta		X
Gracilaria caudata J.Agardh	Gracilaria	CM	C	Gracilariaceae	Rhodophyta	X
Gracilaria cervicornis (Turner) J.Agardh	Gracilaria	CM	C	Gracilariaceae	Rhodophyta	X	X
Gracilaria divaricata Harvey	Gracilaria	CM	C	Gracilariaceae	Rhodophyta				XVB*
Gracilaria domingensis (Kützing) Sonder ex Dickie	Gracilaria	CM	C	Gracilariaceae	Rhodophyta	X			XVB
Gracilaria intermedia J.Agardh	Gracilaria	CM	C	Gracilariaceae	Rhodophyta		X
Grateloupia cuneifolia J.Agardh ex Kützing	Grateloupia	CF	R	Halymeniaceae	Rhodophyta		X	X	XVB
Grateloupia filicina (J.V.Lamouroux) C.Agardh	Grateloupia	CF	R	Halymeniaceae	Rhodophyta	X	X	X	XVBL
Grateloupia turuturu Yamada	Grateloupia	CF	R	Halymeniaceae	Rhodophyta	X	X	X	XVBL
Gymnogongrus griffithsiae (Turner) Martius	Gymnogongrus	CM	C	Phyllophoraceae	Rhodophyta	X	X	X	XVBL
Gymnothamnion elegans (Schousboe ex C.Agardh) J.Agardh	Gymnothamnion	F	R	Wrangeliaceae	Rhodophyta		X
Halimeda opuntia (Linnaeus) J.V.Lamouroux	Halimeda	AC	S	Halimedaceae	Chlorophyta	X
Hecatonema floridanum (W. R. Taylor) W. R. Taylor	Hecatonema	F	R	Chordariaceae	Ochrophyta				XV*
Herposiphonia bipinnata M. A. Howe	Herposiphonia	F	R	Rhodomelaceae	Rhodophyta			X
Herposiphonia secunda (C. Agardh) Ambronn	Herposiphonia	F	R	Rhodomelaceae	Rhodophyta			X	XV
Herposiphonia tenella (C. Agardh) Ambronn	Herposiphonia	F	R	Rhodomelaceae	Rhodophyta		X
Hildenbrandia rubra (Sommerfelt) Meneghini	Hildenbrandia	C	S	Hildenbrandiaceae	Rhodophyta	X	X	X	XVB
Hydroclathrus clathratus (C.Agardh) M.Howe	Hydroclathrus	L	C	Scytosiphonaceae	Ochrophyta	X
Hypnea cervicornis J.Agardh	Hypnea	CM	C	Cystocloniaceae	Rhodophyta	X
Hypnea cornuta (Kützing) J.Agardh	Hypnea	CM	C	Cystocloniaceae	Rhodophyta		X
Hypnea pseudomusciformis Nauer, Cassano &amp; M.C. Oliveira	Hypnea	CM	C	Cystocloniaceae	Rhodophyta	X			XVB
Hypnea spinella (C. Agardh) Kützing	Hypnea	CM	C	Cystocloniaceae	Rhodophyta		X	X	XVBL
Hypoglossum sp.	Hypoglossum	CF	R	Delesseriaceae	Rhodophyta		X
Jania adhaerens J. V. Lamouroux	Jania	AC	S	Corallinaceae	Rhodophyta	X	X	X	XVB
Jania capillacea Harvey	Jania	AC	S	Corallinaceae	Rhodophyta	X		X	XB
Jania crassa J. V. Lamouroux	Jania	AC	S	Corallinaceae	Rhodophyta	X	X		XVBL
Jania cubensis Montagne ex Kützing	Jania	AC	S	Corallinaceae	Rhodophyta	X
Jania cultrata (Harvey) J.H.Kim, Guiry &amp; H.-G.Choi	Jania	AC	S	Corallinaceae	Rhodophyta	X
Jania prolifera A. B. Joly	Jania	AC	S	Corallinaceae	Rhodophyta		X
Jania sagittata (J.V. Lamour.) Blainv.	Jania	AC	S	Corallinaceae	Rhodophyta	X
Laurencia brasiliana Martens	Laurencia	CM	C	Rhodomelaceae	Rhodophyta	X
Laurencia dendroidea J. Agardh	Laurencia	CM	C	Rhodomelaceae	Rhodophyta	X
Levringia brasiliensis (Montagne) A.B.Joly	Levringia	F	R	Chordariaceae	Ochrophyta	X	X
Liagora ceranoides J.V.Lamouroux	Liagora	CM	C	Liagoraceae	Rhodophyta	X
Lobophora variegata (J.V.Lamouroux) Womersley ex E.C.Oliveira	Lobophora	CF	R	Dictyotaceae	Ochrophyta	X
Lomentaria corallicola Børgesen	Lomentaria	CM	C	Lomentariaceae	Rhodophyta				XV*
Lomentaria rawitscheri A.B.Joly	Lomentaria	CM	C	Lomentariaceae	Rhodophyta			X
Melanothamnus ferulaceus (Suhr ex J. Agardh) Díaz-Tapia &amp; Maggs	Melanothamnus	F	R	Rhodomelaceae	Rhodophyta		X	X
Melanothamnus sphaerocarpus (Børgesen) Díaz-Tapia &amp; Maggs	Melanothamnus	F	R	Rhodomelaceae	Rhodophyta		X	X
Meristotheca gelidium (J. Agardh) E. J. Faye &amp; M. Masuda	Meristotheca	CF	R	Solieriaceae	Rhodophyta	X
Murrayella periclados (C. Agardh) F. Schmitz	Murrayella	F	R	Rhodomelaceae	Rhodophyta		X
Neoralfsia expansa (J. Agardh) P. -E. Lim &amp; H. Kawai	Neoralfsia	C	S	Neoralfsiaceae	Ochrophyta	X	X		XV
Padina gymnospora (Kützing) Sonder	Padina	CF	R	Dictyotaceae	Ochrophyta	X	X	X
Padina pavonica (Linnaeus) Thivy	Padina	CF	R	Dictyotaceae	Ochrophyta	X
Palisada perforata (Bory de Saint-Vincent) K.W.Nam	Palisada	CM	C	Rhodomelaceae	Rhodophyta	X
Parviphycus pannosus (Feldmann) G. Furnari	Parviphycus	CM	C	Gelidiellaceae	Rhodophyta			X	XB
Parviphycus trinitantensis (W. R. Taylor) M. J. Wynne	Parviphycus	CM	C	Gelidiellaceae	Rhodophyta		X	X
Penicillus capitatus Lamarck =&gt; Penicillus dumetosus (J.V. Lamouroux) Blainville	Penicillus	AC	S	Cladophoraceae	Chlorophyta	X
Petalonia fascia (O. F. Müller) Kuntze	Petalonia	CF	R	Scytosiphonaceae	Ochrophyta				XV*
Phaeophila dendroides (P.Crouan &amp; H.Crouan) Batters	Phaeophila	F	R	Phaeophilaceae	Chlorophyta				XB*
Phymatolithon calcareum (Pallas) W.H.Adey &amp; D.L.McKibbin	Phymatolithon	C	S	Corallinaceae	Rhodophyta	X
Plocamium brasiliense (Greville) M. A. Howe &amp; W. R. Taylor	Plocamium	CF	R	Plocamiaceae	Rhodophyta	X			XV
Pneophyllum fragile Kützing	Pneophyllum	C	S	Corallinaceae	Rhodophyta
Polysiphonia denudata (Dillwyn) Greville ex Harvey	Polysiphonia	F	R	Rhodomelaceae	Rhodophyta			X
Polysiphonia howei Hollenberg	Polysiphonia	F	R	Rhodomelaceae	Rhodophyta		X	X
Polysiphonia scopulorum Harvey	Polysiphonia	F	R	Rhodomelaceae	Rhodophyta				XV*
Polysiphonia subtilissima Montagne	Polysiphonia	F	R	Rhodomelaceae	Rhodophyta	X	X	X	XB
Pseudorhizoclonium mangroviorum Boedeker, Leliaert &amp; A.R.Sherwood =&gt; Rhizoclonium riparium (Roth) Harvey	Pseudorhizoclonium	F	R	Cladophoraceae	Chlorophyta		X	X	XL
Pterocladiella bartlettii (W. R. Taylor) Santelices	Pterocladiella	CF	R	Pterocladiaceae	Rhodophyta		X	X	XB
Pterocladiella caerulescens (Kützing) Santelices &amp; Hommersand	Pterocladiella	CF	R	Pterocladiaceae	Rhodophyta				XB*
Pterocladiella capillacea (S. G. Gmelin) Santelices &amp; Hommersand	Pterocladiella	CF	R	Pterocladiaceae	Rhodophyta	X		X	XVL
Pterocladiella media (Dawson) Boo &amp; Miller	Pterocladiella	CF	R	Pterocladiaceae	Rhodophyta		X		XVB
Pterosiphonia pennata (C. Agardh) Sauvageau	Pterosiphonia	F	R	Rhodomelaceae	Rhodophyta	X	X		XV
Pylaiella littoralis var. brasiliensis (Grunow) De Toni	Pylaiella	F	R	Ectocarpaceae	Ochrophyta	X
Pyropia acanthophora (Oliveira &amp; Coll) M. C. Oliveira et al.	Pyropia	S	R	Bangiaceae	Rhodophyta		X		XV
Pyropia spiralis (Coll &amp; Oliveira) M.C.Oliveira et al.	Pyropia	S	R	Bangiaceae	Rhodophyta	X
Rhizoclonium africanum Kützing = Rhizoclonium hookeri Kützing	Rhizoclonium	F	R	Cladophoraceae	Chlorophyta			X	XB
Rhodymenia pseudopalmata (J. V. Lamouroux) P. C. Silva	Rhodymenia	CF	R	Rhodymeniaceae	Rhodophyta	X	X		XVB
Rosenvingea orientalis (J.Agardh) Børgesen	Rosenvingea	CM	C	Scytosiphonaceae	Ochrophyta	X	X
Sahlingia subintegra (Rosenvinge) Kornmann	Sahlingia	C	S	Erythrotrichiaceae	Rhodophyta		X	X	XVB
Sargassum cymosum C. Agardh	Sargassum	L	C	Sargassaceae	Ochrophyta	X	X
Sargassum esperi C. Agardh	Sargassum	L	C	Sargassaceae	Ochrophyta	X
Sargassum filipendula C. Agardh	Sargassum	L	C	Sargassaceae	Ochrophyta	X
Sargassum maximilianii (Schrad.) Martens	Sargassum	L	C	Sargassaceae	Ochrophyta	X	X
Sargassum ramifolium Kützing	Sargassum	L	C	Sargassaceae	Ochrophyta	X
Sargassum rigidulum Kützing	Sargassum	L	C	Sargassaceae	Ochrophyta	X
Sargassum stenophyllum Martius	Sargassum	L	C	Sargassaceae	Ochrophyta	X	X
Scinaia complanata (F. S. Collins) A. D. Cotton	Scinaia	CM	C	Scinaiaceae	Rhodophyta		X
Scinaia furcellata (Turner) J.Agardh	Scinaia	CM	C	Scinaiaceae	Rhodophyta	X
Spatoglossum schroederi (C. Agardh) Kützing	Spatoglossum	CF	R	Dictyotaceae	Ochrophyta		X
Spermothamnion nonatoi A. B. Joly	Spermothamnion	F	R	Wrangeliaceae	Rhodophyta		X		XVB
Sphacelaria tribuloides Meneghini	Sphacelaria	F	R	Sphacelariaceae	Ochrophyta	X
Spyridia filamentosa (Wulfen) Harvey	Spyridia	F	R	Spyridiaceae	Rhodophyta	X
Spyridia hypnoides (Bory de Saint-Vincent) Papenfuss	Spyridia	F	R	Spyridiaceae	Rhodophyta	X
Streblocladia corymbifera (C. Agardh) Kylin	Streblocladia	F	R	Rhodomelaceae	Rhodophyta			X
Stylonema alsidii (Zanardini) K. M. Drew	Stylonema	F	R	Stylonemataceae	Rhodophyta		X	X	XVBL
Stypopodium zonale (J.V.Lamouroux) Papenfuss	Stypopodium	CF	R	Dictyotaceae	Ochrophyta	X
Tricleocarpa cylindrica (J.Ellis &amp; Solander) Huisman &amp; Borowitzka	Tricleocarpa	AC	S	Galaxauraceae	Rhodophyta	X
Ulothrix sp.	Ulothrix	F	R	Ulotrichaceae	Chlorophyta	X
Ulva chaetomorphoides (Børgesen) Hayden et al.	Ulva	F	R	Ulvaceae	Chlorophyta		X
Ulva clathrata (Roth) C. Agardh	Ulva	S	R	Ulvaceae	Chlorophyta	X	X	X
Ulva compressa Forsskål	Ulva	S	R	Ulvaceae	Chlorophyta	X	X	X	XVBL
Ulva fasciata Delile	Ulva	S	R	Ulvaceae	Chlorophyta	X	X	X	XVBL
Ulva flexuosa Wulfen	Ulva	S	R	Ulvaceae	Chlorophyta	X	X	X	XVBL
Ulva intestinalis Linnaeus	Ulva	S	R	Ulvaceae	Chlorophyta	X
Ulva lactuca Linnaeus	Ulva	S	R	Ulvaceae	Chlorophyta	X	X	X	XVBL
Ulva linza Linnaeus	Ulva	S	R	Ulvaceae	Chlorophyta		X	X	XBL
Ulva prolifera O. F. Müller	Ulva	S	R	Ulvaceae	Chlorophyta	X			XVB
Ulva rigida C. Agardh	Ulva	S	R	Ulvaceae	Chlorophyta	X		X	XVBL
Ulva undulata Raddi	Ulva	S	R	Ulvaceae	Chlorophyta	X
Ulvella lens P. L. Crouan &amp; H. M. Crouan	Ulvella	C	S	Ulvellaceae	Chlorophyta				XB*
Ulvella viridis (Reinke) R. Nielsen et al.	Ulvella	S	R	Ulvellaceae	Chlorophyta	X	X	X	XBL
Vertebrata foetidissima (Cocks ex Bomet) Díaz-Tapia &amp; Maggs	Vertebrata	F	R	Rhodomelaceae	Rhodophyta			X	XB
Wurdemannia miniata (Sprengel) Feldmann &amp; G. Hamel	Wurdemannia	CF	R	Solieriaceae	Rhodophyta	X

## Sheet: Supplementary Table 1
Supplementary Table 1. Pairwise Jaccard index between species composition in all periods.
Period	1800−1927	1940−1978	1983−2006	2010−2013
1800−1927	0	0.73	0.79	0.74
1940−1978	0.73	0	0.58	0.63
1983−2006	0.79	0.58	0	0.56
2010−2013	0.74	0.63	0.56	0
